# Supplementary material for: Exposure and Health Risk Assessment of Aflatoxin M1 in Raw Milk and Cottage Cheese in Adults in Ethiopia
Source: Foods. 2023 Feb 14;12(4):817. doi: 10.3390/foods12040817 (PMC9957127; doi:10.3390/foods12040817)
Supplement: Supplementary file 1 [file foods-12-00817-s001.zip]

Archive with 2 entries (2 files):
- foods-2094239-supplementary-S1.xlsx
- foods-2094239-supplementary-S2.xlsx
