# Supplementary material for: Exposure and Health Risk Assessment of Aflatoxin M1 in Raw Milk and Cottage Cheese in Adults in Ethiopia
Source: Foods. 2023 Feb 14;12(4):817. doi: 10.3390/foods12040817 (PMC9957127; doi:10.3390/foods12040817)
Supplement: Supplementary file 1 [file foods-12-00817-s001.zip › foods-2094239-supplementary-S1.xlsx]

## Sheet: raw milk in study regions
Type of food
Milk, cow, fresh
Milk, cow, fresh
Milk, cow, fresh
Milk, cow, fresh
Milk, cow, fresh
Milk, cow, fresh
Milk, cow, fresh
Milk, cow, fresh
Milk, cow, fresh
Milk, cow, fresh
Milk, cow, fresh
Milk, cow, fresh
Milk, cow, fresh
Milk, cow, fresh
Milk, cow, fresh
Milk, cow, fresh
Milk, cow, fresh
Milk, cow, fresh
Milk, cow, fresh
Milk, cow, fresh
Milk, cow, fresh
Milk, cow, fresh
Milk, cow, fresh
Milk, cow, fresh
Milk, cow, fresh
Milk, cow, fresh
Milk, cow, fresh
Milk, cow, fresh
Milk, cow, fresh
Milk, cow, fresh		Amhara	337.84
Milk, cow, fresh		Amhara	128.75
Milk, cow, fresh		Oromia	85.49
Milk, cow, fresh		Oromia	85.49
Milk, cow, fresh		Oromia	123.6
Milk, cow, fresh		Oromia	61.8
Milk, cow, fresh		Oromia	61.8
Milk, cow, fresh		Oromia	15
Milk, cow, fresh		Oromia	128.75
Milk, cow, fresh		Oromia	62.83
Milk, cow, fresh		Oromia	77.25
Milk, cow, fresh		Oromia	66.95
Milk, cow, fresh		Oromia	150
Milk, cow, fresh		Oromia	150
Milk, cow, fresh		Oromia	79
Milk, cow, fresh		Oromia	72
Milk, cow, fresh		Oromia	79
Milk, cow, fresh		Oromia	175
Milk, cow, fresh		Oromia	175
Milk, cow, fresh		Oromia	0
Milk, cow, fresh		Oromia	173
Milk, cow, fresh		Oromia	224
Milk, cow, fresh		Oromia	120
Milk, cow, fresh		Oromia	191
Milk, cow, fresh		Oromia	89
Milk, cow, fresh		Oromia	212
Milk, cow, fresh		Oromia	150
Milk, cow, fresh		Oromia	0
Milk, cow, fresh		Oromia	54.4
Milk, cow, fresh		Oromia	121.54
Milk, cow, fresh		Oromia	75.19
Milk, cow, fresh		Oromia	72.1
Milk, cow, fresh		Oromia	66.95
Milk, cow, fresh		Oromia	113.3
Milk, cow, fresh		Oromia	66.95
Milk, cow, fresh		Oromia	41.2
Milk, cow, fresh		Oromia	257.5
Milk, cow, fresh		Oromia	257.5
Milk, cow, fresh		Oromia	146
Milk, cow, fresh		Oromia	159
Milk, cow, fresh		Oromia	162
Milk, cow, fresh		Oromia	79
Milk, cow, fresh		Oromia	203
Milk, cow, fresh		Oromia	185
Milk, cow, fresh		Oromia	88
Milk, cow, fresh		Oromia	182
Milk, cow, fresh		Oromia	122
Milk, cow, fresh		Oromia	147
Milk, cow, fresh		Oromia	147
Milk, cow, fresh		Oromia	157
Milk, cow, fresh		Oromia	121
Milk, cow, fresh		Oromia	156
Milk, cow, fresh		Oromia	145
Milk, cow, fresh		Oromia	119
Milk, cow, fresh		Oromia	93
Milk, cow, fresh		Oromia	202
Milk, cow, fresh		Oromia	103
Milk, cow, fresh		Oromia	92.7
Milk, cow, fresh		Oromia	206
Milk, cow, fresh		Oromia	218
Milk, cow, fresh		Oromia	103
Milk, cow, fresh		Oromia	206
Milk, cow, fresh		Oromia	154.5
Milk, cow, fresh		Oromia	154.5
Milk, cow, fresh		Oromia	154.5
Milk, cow, fresh		Oromia	154.5
Milk, cow, fresh		Oromia	85
Milk, cow, fresh		Oromia	135
Milk, cow, fresh		Oromia	85
Milk, cow, fresh		Oromia	150
Milk, cow, fresh		Oromia	295
Milk, cow, fresh		Oromia	250
Milk, cow, fresh		Oromia	251
Milk, cow, fresh		Oromia	243
Milk, cow, fresh		Oromia	147
Milk, cow, fresh		Oromia	147
Milk, cow, fresh		Oromia	127
Milk, cow, fresh		Oromia	159
Milk, cow, fresh		Oromia	135
Milk, cow, fresh		Oromia	90
Milk, cow, fresh		Oromia	84
Milk, cow, fresh		Oromia	83
Milk, cow, fresh		Oromia	92
Milk, cow, fresh		Oromia	108
Milk, cow, fresh		Oromia	42
Milk, cow, fresh		Oromia	185.4
Milk, cow, fresh		Oromia	257.5
Milk, cow, fresh		Oromia	123.6
Milk, cow, fresh		Oromia	128.75
Milk, cow, fresh		Oromia	128.75
Milk, cow, fresh		Oromia	257.5
Milk, cow, fresh		Oromia	123.6
Milk, cow, fresh		Oromia	123.6
Milk, cow, fresh		Oromia	128.75
Milk, cow, fresh		Oromia	94.76
Milk, cow, fresh		Oromia	96.82
Milk, cow, fresh		Oromia	94.76
Milk, cow, fresh		Oromia	141.63
Milk, cow, fresh		Oromia	128.75
Milk, cow, fresh		Oromia	50.47
Milk, cow, fresh		Oromia	128.75
Milk, cow, fresh		Oromia	122.57
Milk, cow, fresh		Oromia	123.6
Milk, cow, fresh		Oromia	54.59
Milk, cow, fresh		Oromia	60.77
Milk, cow, fresh		Oromia	128.75
Milk, cow, fresh		Oromia	78.28
Milk, cow, fresh		Oromia	78.28
Milk, cow, fresh		Oromia	78.28
Milk, cow, fresh		Oromia	123.6
Milk, cow, fresh		Oromia	144.2
Milk, cow, fresh		Oromia	123.6
Milk, cow, fresh		Oromia	103
Milk, cow, fresh		Oromia	206
Milk, cow, fresh		Oromia	103
Milk, cow, fresh		Oromia	206
Milk, cow, fresh		Oromia	48.41
Milk, cow, fresh		Oromia	158
Milk, cow, fresh		Oromia	360
Milk, cow, fresh		Oromia	360
Milk, cow, fresh		Oromia	177.16
Milk, cow, fresh		Oromia	177.16
Milk, cow, fresh		Oromia	177.16
Milk, cow, fresh		Oromia	113.3
Milk, cow, fresh		Oromia	107.12
Milk, cow, fresh		Oromia	122.57
Milk, cow, fresh		Oromia	226.6
Milk, cow, fresh		Oromia	117
Milk, cow, fresh		Oromia	212
Milk, cow, fresh		Oromia	112
Milk, cow, fresh		Oromia	212
Milk, cow, fresh		Oromia	221.45
Milk, cow, fresh		Oromia	80.34
Milk, cow, fresh		Oromia	226.6
Milk, cow, fresh		Oromia	103
Milk, cow, fresh		Oromia	109.65
Milk, cow, fresh		Oromia	155.08
Milk, cow, fresh		Oromia	52.53
Milk, cow, fresh		Oromia	52.53
Milk, cow, fresh		Oromia	103
Milk, cow, fresh		Oromia	321.36
Milk, cow, fresh		Oromia	321.36
Milk, cow, fresh		Oromia	340.93
Milk, cow, fresh		Oromia	158
Milk, cow, fresh		Oromia	158
Milk, cow, fresh		Oromia	120
Milk, cow, fresh		Oromia	139.05
Milk, cow, fresh		Oromia	216.3
Milk, cow, fresh		Oromia	126
Milk, cow, fresh		Oromia	360
Milk, cow, fresh		Oromia	325
Milk, cow, fresh		Oromia	204.97
Milk, cow, fresh		Oromia	204.97
Milk, cow, fresh		Oromia	239.99
Milk, cow, fresh		Oromia	158
Milk, cow, fresh		Oromia	61.8
Milk, cow, fresh		Oromia	103
Milk, cow, fresh		Oromia	154.5
Milk, cow, fresh		Oromia	325.48
Milk, cow, fresh		Oromia	325.48
Milk, cow, fresh		Oromia	200.85
Milk, cow, fresh		Oromia	220.42
Milk, cow, fresh		Oromia	309
Milk, cow, fresh		Oromia	228
Milk, cow, fresh		Oromia	483
Milk, cow, fresh		Oromia	154.5
Milk, cow, fresh		Oromia	128.75
Milk, cow, fresh		Oromia	128.75
Milk, cow, fresh		Oromia	128.75
Milk, cow, fresh		Oromia	103
Milk, cow, fresh		Oromia	103
Milk, cow, fresh		Oromia	103
Milk, cow, fresh		Oromia	340.93
Milk, cow, fresh		Oromia	103
Milk, cow, fresh		Oromia	128.75
Milk, cow, fresh		Oromia	257.5
Milk, cow, fresh		Oromia	154.5
Milk, cow, fresh		Oromia	154.5
Milk, cow, fresh		Oromia	133.9
Milk, cow, fresh		Oromia	77.25
Milk, cow, fresh		Oromia	340.93
Milk, cow, fresh		Oromia	154.5
Milk, cow, fresh		Oromia	83.43
Milk, cow, fresh		Oromia	133
Milk, cow, fresh		Oromia	100
Milk, cow, fresh		Oromia	207.03
Milk, cow, fresh		Oromia	120.51
Milk, cow, fresh		Oromia	71.19
Milk, cow, fresh		Oromia	115.48
Milk, cow, fresh		Oromia	64.89
Milk, cow, fresh		Oromia	113.3
Milk, cow, fresh		Oromia	222.48
Milk, cow, fresh		Oromia	170.98
Milk, cow, fresh		Oromia	189.52
Milk, cow, fresh		Oromia	98.88
Milk, cow, fresh		Oromia	181.28
Milk, cow, fresh		Oromia	107.12
Milk, cow, fresh		Oromia	218.36
Milk, cow, fresh		Oromia	167.89
Milk, cow, fresh		Oromia	173.04
Milk, cow, fresh		Oromia	190.55
Milk, cow, fresh		Oromia	166.86
Milk, cow, fresh		Oromia	142.14
Milk, cow, fresh		Oromia	201.88
Milk, cow, fresh		Oromia	113.3
Milk, cow, fresh		Oromia	103
Milk, cow, fresh		Oromia	70.95
Milk, cow, fresh		Oromia	108.94
Milk, cow, fresh		Oromia	155.53
Milk, cow, fresh		Oromia	116.39
Milk, cow, fresh		Oromia	121.54
Milk, cow, fresh		Oromia	107
Milk, cow, fresh		Oromia	164.8
Milk, cow, fresh		Oromia	66.95
Milk, cow, fresh		Oromia	75.19
Milk, cow, fresh		Oromia	73.13
Milk, cow, fresh		Oromia	71.07
Milk, cow, fresh		Oromia	122.57
Milk, cow, fresh		Oromia	61.8
Milk, cow, fresh		Oromia	76.22
Milk, cow, fresh		Oromia	53.56
Milk, cow, fresh		Oromia	100.94
Milk, cow, fresh		Oromia	90.64
Milk, cow, fresh		Oromia	84.46
Milk, cow, fresh		Oromia	69.01
Milk, cow, fresh		Oromia	144.2
Milk, cow, fresh		Oromia	63.86
Milk, cow, fresh		Oromia	117.42
Milk, cow, fresh		Oromia	78.28
Milk, cow, fresh		Oromia	144.2
Milk, cow, fresh		Oromia	87.55
Milk, cow, fresh		Oromia	138.02
Milk, cow, fresh		Oromia	72.1
Milk, cow, fresh		Oromia	74.16
Milk, cow, fresh		Oromia	63.86
Milk, cow, fresh		Oromia	98.88
Milk, cow, fresh		Oromia	308.58
Milk, cow, fresh		Oromia	132.87
Milk, cow, fresh		Oromia	59.74
Milk, cow, fresh		Oromia	140.08
Milk, cow, fresh		Oromia	78.28
Milk, cow, fresh		Oromia	60.77
Milk, cow, fresh		Oromia	77.25
Milk, cow, fresh		Oromia	79.31
Milk, cow, fresh		Oromia	91.67
Milk, cow, fresh		Oromia	101.97
Milk, cow, fresh		Oromia	81.37
Milk, cow, fresh		Oromia	83.43
Milk, cow, fresh		Oromia	12.36
Milk, cow, fresh		Oromia	22.66
Milk, cow, fresh		Oromia	72.1
Milk, cow, fresh		Oromia	67.98
Milk, cow, fresh		Oromia	216.3
Milk, cow, fresh		Oromia	216.3
Milk, cow, fresh		Oromia	267.8
Milk, cow, fresh		Oromia	267.8
Milk, cow, fresh		Oromia	216.3
Milk, cow, fresh		Oromia	216.3
Milk, cow, fresh		Oromia	216.3
Milk, cow, fresh		Oromia	99.68
Milk, cow, fresh		Oromia	31.31
Milk, cow, fresh		Oromia	309
Milk, cow, fresh		Oromia	122.57
Milk, cow, fresh		Oromia	113.3
Milk, cow, fresh		Oromia	222.48
Milk, cow, fresh		Oromia	133.9
Milk, cow, fresh		Oromia	187.46
Milk, cow, fresh		Oromia	249.26
Milk, cow, fresh		Oromia	189.52
Milk, cow, fresh		Oromia	207.03
Milk, cow, fresh		Oromia	265.74
Milk, cow, fresh		Oromia	263.68
Milk, cow, fresh		Oromia	211.15
Milk, cow, fresh		Oromia	303.85
Milk, cow, fresh		Oromia	216.3
Milk, cow, fresh		Oromia	206
Milk, cow, fresh		Oromia	51.5
Milk, cow, fresh		Oromia	76.22
Milk, cow, fresh		Oromia	104.03
Milk, cow, fresh		Oromia	257.5
Milk, cow, fresh		Oromia	77.25
Milk, cow, fresh		Oromia	245.14
Milk, cow, fresh		Oromia	85.49
Milk, cow, fresh		Oromia	85.49
Milk, cow, fresh		Oromia	85.49
Milk, cow, fresh		Oromia	121.54
Milk, cow, fresh		Oromia	121.54
Milk, cow, fresh		Oromia	241.02
Milk, cow, fresh		Oromia	94.76
Milk, cow, fresh		Oromia	203.94
Milk, cow, fresh		Oromia	203.94
Milk, cow, fresh		Oromia	31.93
Milk, cow, fresh		Oromia	44.29
Milk, cow, fresh		Oromia	38.11
Milk, cow, fresh		Oromia	224.54
Milk, cow, fresh		Oromia	295.61
Milk, cow, fresh		Oromia	209.09
Milk, cow, fresh		Oromia	117.42
Milk, cow, fresh		Oromia	143.17
Milk, cow, fresh		Oromia	148.32
Milk, cow, fresh		Oromia	216.3
Milk, cow, fresh		Oromia	350.2
Milk, cow, fresh		Oromia	216.3
Milk, cow, fresh		Oromia	187.46
Milk, cow, fresh		Oromia	226.6
Milk, cow, fresh		Oromia	187.46
Milk, cow, fresh		Oromia	253.38
Milk, cow, fresh		Oromia	267.58
Milk, cow, fresh		Oromia	156.56
Milk, cow, fresh		Oromia	212
Milk, cow, fresh		Oromia	188.49
Milk, cow, fresh		Oromia	222.48
Milk, cow, fresh		Oromia	264.71
Milk, cow, fresh		Oromia	100.94
Milk, cow, fresh		Oromia	140.08
Milk, cow, fresh		Oromia	106.09
Milk, cow, fresh		Oromia	105.06
Milk, cow, fresh		Oromia	151.41
Milk, cow, fresh		Oromia	223.51
Milk, cow, fresh		Oromia	112
Milk, cow, fresh		Oromia	154
Milk, cow, fresh		Oromia	142
Milk, cow, fresh		Oromia	106.09
Milk, cow, fresh		Oromia	151.41
Milk, cow, fresh		Oromia	169.95
Milk, cow, fresh		Oromia	38
Milk, cow, fresh		Oromia	40
Milk, cow, fresh		Oromia	41.2
Milk, cow, fresh		Oromia	72.1
Milk, cow, fresh		Oromia	72.1
Milk, cow, fresh		Oromia	99.91
Milk, cow, fresh		Oromia	72.1
Milk, cow, fresh		Oromia	54.08
Milk, cow, fresh		Oromia	360.5
Milk, cow, fresh		Oromia	216.3
Milk, cow, fresh		Oromia	648.9
Milk, cow, fresh		Oromia	128.75
Milk, cow, fresh		Oromia	128.75
Milk, cow, fresh		Oromia	154.5
Milk, cow, fresh		Oromia	234.7
Milk, cow, fresh		Oromia	267.8
Milk, cow, fresh		Oromia	121.54
Milk, cow, fresh		Oromia	432.6
Milk, cow, fresh		Oromia	378.53
Milk, cow, fresh		Oromia	556.2
Milk, cow, fresh		Oromia	133.9
Milk, cow, fresh		Oromia	133.9
Milk, cow, fresh		Oromia	121.54
Milk, cow, fresh		Oromia	432.6
Milk, cow, fresh		Oromia	108.15
Milk, cow, fresh		Oromia	108.15
Milk, cow, fresh		Oromia	108.15
Milk, cow, fresh		Oromia	154.5
Milk, cow, fresh		Oromia	309
Milk, cow, fresh		Oromia	154.5
Milk, cow, fresh		Oromia	309
Milk, cow, fresh		Oromia	128.75
Milk, cow, fresh		Oromia	128.75
Milk, cow, fresh		Oromia	128.75
Milk, cow, fresh		Oromia	103
Milk, cow, fresh		Oromia	309
Milk, cow, fresh		Oromia	154.5
Milk, cow, fresh		Oromia	432.6
Milk, cow, fresh		Oromia	216.3
Milk, cow, fresh		Oromia	216.3
Milk, cow, fresh		Oromia	216.3
Milk, cow, fresh		Oromia	121.54
Milk, cow, fresh		Oromia	121.54
Milk, cow, fresh		Oromia	121.54
Milk, cow, fresh		Oromia	121.54
Milk, cow, fresh		Oromia	292
Milk, cow, fresh		Oromia	60.77
Milk, cow, fresh		Oromia	190.55
Milk, cow, fresh		Oromia	180.25
Milk, cow, fresh		Oromia	180.25
Milk, cow, fresh		Oromia	267.8
Milk, cow, fresh		Oromia	92.7
Milk, cow, fresh		Oromia	128.75
Milk, cow, fresh		Oromia	128.75
Milk, cow, fresh		Oromia	128.75
Milk, cow, fresh		Oromia	128.75
Milk, cow, fresh		Oromia	103
Milk, cow, fresh		Oromia	128.75
Milk, cow, fresh		Oromia	128.75
Milk, cow, fresh		Oromia	66.95
Milk, cow, fresh		Oromia	116.39
Milk, cow, fresh		Oromia	63.86
Milk, cow, fresh		Oromia	117.42
Milk, cow, fresh		Oromia	156.56
Milk, cow, fresh		Oromia	94.76
Milk, cow, fresh		Oromia	60.77
Milk, cow, fresh		Oromia	257.5
Milk, cow, fresh		Oromia	221.45
Milk, cow, fresh		Oromia	178.19
Milk, cow, fresh		Oromia	105.74
Milk, cow, fresh		Oromia	121.54
Milk, cow, fresh		Oromia	121.54
Milk, cow, fresh		Oromia	182.31
Milk, cow, fresh		Oromia	60.77
Milk, cow, fresh		Oromia	30.39
Milk, cow, fresh		Oromia	60.77
Milk, cow, fresh		Oromia	128.75
Milk, cow, fresh		Oromia	128.75
Milk, cow, fresh		Oromia	128.75
Milk, cow, fresh		Oromia	128.75
Milk, cow, fresh		Oromia	257.5
Milk, cow, fresh		Oromia	125
Milk, cow, fresh		Oromia	154.5
Milk, cow, fresh		Oromia	60.77
Milk, cow, fresh		Oromia	60.77
Milk, cow, fresh		Oromia	200.85
Milk, cow, fresh		Oromia	154.5
Milk, cow, fresh		Oromia	154.5
Milk, cow, fresh		Oromia	154.5
Milk, cow, fresh		Oromia	290.46
Milk, cow, fresh		Oromia	134.93
Milk, cow, fresh		Oromia	280.16
Milk, cow, fresh		Oromia	167.89
Milk, cow, fresh		Oromia	315.18
Milk, cow, fresh		Oromia	227.63
Milk, cow, fresh		Oromia	101.97
Milk, cow, fresh		Oromia	151.41
Milk, cow, fresh		Oromia	101.97
Milk, cow, fresh		Oromia	98.88
Milk, cow, fresh		Oromia	114.33
Milk, cow, fresh		Oromia	147.29
Milk, cow, fresh		Oromia	147.29
Milk, cow, fresh		Oromia	437.75
Milk, cow, fresh		Oromia	64.89
Milk, cow, fresh		Oromia	65
Milk, cow, fresh		Oromia	46.35
Milk, cow, fresh		Oromia	84.46
Milk, cow, fresh		Oromia	74.16
Milk, cow, fresh		Oromia	101
Milk, cow, fresh		Oromia	12
Milk, cow, fresh		Oromia	202
Milk, cow, fresh		Oromia	175
Milk, cow, fresh		Oromia	97
Milk, cow, fresh		Oromia	93
Milk, cow, fresh		Oromia	180
Milk, cow, fresh		Oromia	105
Milk, cow, fresh		Oromia	201.88
Milk, cow, fresh		Oromia	143.17
Milk, cow, fresh		Oromia	180.25
Milk, cow, fresh		Oromia	310.03
Milk, cow, fresh		Oromia	230.72
Milk, cow, fresh		Oromia	194.67
Milk, cow, fresh		Oromia	152.44
Milk, cow, fresh		Oromia	233.81
Milk, cow, fresh		Oromia	342.99
Milk, cow, fresh		Oromia	361.53
Milk, cow, fresh		Oromia	317.24
Milk, cow, fresh		Oromia	237.93
Milk, cow, fresh		Oromia	236.9
Milk, cow, fresh		Oromia	270.89
Milk, cow, fresh		Oromia	302.82
Milk, cow, fresh		Oromia	392.43
Milk, cow, fresh		Oromia	112.27
Milk, cow, fresh		Oromia	209.09
Milk, cow, fresh		Oromia	210.12
Milk, cow, fresh		Oromia	210.12
Milk, cow, fresh		Oromia	154.5
Milk, cow, fresh		Oromia	257.5
Milk, cow, fresh		Oromia	309
Milk, cow, fresh		Oromia	128.75
Milk, cow, fresh		Oromia	278.1
Milk, cow, fresh		Oromia	216.3
Milk, cow, fresh		Oromia	108.15
Milk, cow, fresh		Oromia	69
Milk, cow, fresh		Oromia	30.9
Milk, cow, fresh		Oromia	25.75
Milk, cow, fresh		SNNP	216.3
Milk, cow, fresh		SNNP	216.3
Milk, cow, fresh		SNNP	128.75
Milk, cow, fresh		SNNP	128.75
Milk, cow, fresh		SNNP	69.01
Milk, cow, fresh		SNNP	69.01
Milk, cow, fresh		SNNP	103
Milk, cow, fresh		SNNP	180.25
Milk, cow, fresh		SNNP	164.8
Milk, cow, fresh		SNNP	206
Milk, cow, fresh		SNNP	216.3
Milk, cow, fresh		SNNP	112.27
Milk, cow, fresh		SNNP	46.86
Milk, cow, fresh		SNNP	55.52
Milk, cow, fresh		SNNP	2.88
Milk, cow, fresh		SNNP	178
Milk, cow, fresh		SNNP	209
Milk, cow, fresh		SNNP	173.04
Milk, cow, fresh		SNNP	206
Milk, cow, fresh		SNNP	94
Milk, cow, fresh		SNNP	76.22
Milk, cow, fresh		SNNP	87.55
Milk, cow, fresh		SNNP	78.28
Milk, cow, fresh		SNNP	83.43
Milk, cow, fresh		SNNP	257.5
Milk, cow, fresh		SNNP	309
Milk, cow, fresh		SNNP	198.79
Milk, cow, fresh		SNNP	291.49
Milk, cow, fresh		SNNP	211.15
Milk, cow, fresh		SNNP	110.21
Milk, cow, fresh		SNNP	57
Milk, cow, fresh		SNNP	119
Milk, cow, fresh		SNNP	127
Milk, cow, fresh		SNNP	61
Milk, cow, fresh		SNNP	85.49
Milk, cow, fresh		SNNP	86.52
Milk, cow, fresh		SNNP	97
Milk, cow, fresh		SNNP	154.5
Milk, cow, fresh		SNNP	206
Milk, cow, fresh		SNNP	103
Milk, cow, fresh		SNNP	103
Milk, cow, fresh		SNNP	83.43
Milk, cow, fresh		SNNP	222.48
Milk, cow, fresh		SNNP	209.09
Milk, cow, fresh		SNNP	194.67
Milk, cow, fresh		SNNP	108.15
Milk, cow, fresh		SNNP	108.15
Milk, cow, fresh		SNNP	64.89
Milk, cow, fresh		SNNP	64.89
Milk, cow, fresh		SNNP	64.89
Milk, cow, fresh		SNNP	256.47
Milk, cow, fresh		SNNP	81.37
Milk, cow, fresh		SNNP	101.97
Milk, cow, fresh		SNNP	134.93
Milk, cow, fresh		SNNP	133.9
Milk, cow, fresh		SNNP	130.81
Milk, cow, fresh		SNNP	50.47
Milk, cow, fresh		SNNP	111.24
Milk, cow, fresh		SNNP	309
Milk, cow, fresh		SNNP	309
Milk, cow, fresh		SNNP	360.5
Milk, cow, fresh		SNNP	70.04
Milk, cow, fresh		SNNP	76.22
Milk, cow, fresh		SNNP	134.93
Milk, cow, fresh		SNNP	74.16
Milk, cow, fresh		SNNP	69.01
Milk, cow, fresh		SNNP	75.19
Milk, cow, fresh		SNNP	146.26
Milk, cow, fresh		SNNP	67.98
Milk, cow, fresh		SNNP	85.49
Milk, cow, fresh		SNNP	211.15
Milk, cow, fresh		SNNP	231.75
Milk, cow, fresh		SNNP	123.6
Milk, cow, fresh		SNNP	154.5
Milk, cow, fresh		SNNP	159.65
Milk, cow, fresh		SNNP	87.55
Milk, cow, fresh		SNNP	72.1
Milk, cow, fresh		SNNP	180.25
Milk, cow, fresh		SNNP	215.27
Milk, cow, fresh		SNNP	267.8
Milk, cow, fresh		SNNP	309
Milk, cow, fresh		SNNP	147.29
Milk, cow, fresh		SNNP	147.29
Milk, cow, fresh		SNNP	216.3
Milk, cow, fresh		SNNP	92.7
Milk, cow, fresh		SNNP	216.3
Milk, cow, fresh		SNNP	91.67
Milk, cow, fresh		SNNP	106.09
Milk, cow, fresh		SNNP	92.7
Milk, cow, fresh		SNNP	106.09
Milk, cow, fresh		SNNP	59
Milk, cow, fresh		SNNP	110.21
Milk, cow, fresh		SNNP	113.3
Milk, cow, fresh		SNNP	80.34
Milk, cow, fresh		SNNP	84.46
Milk, cow, fresh		SNNP	89.61
Milk, cow, fresh		SNNP	59.74
Milk, cow, fresh		SNNP	69.01
Milk, cow, fresh		SNNP	74.16
Milk, cow, fresh		SNNP	131.84
Milk, cow, fresh		SNNP	139.05
Milk, cow, fresh		SNNP	198.79
Milk, cow, fresh		SNNP	218.36
Milk, cow, fresh		SNNP	236.9
Milk, cow, fresh		SNNP	54.08
Milk, cow, fresh		SNNP	54.08
Milk, cow, fresh		SNNP	64.38
Milk, cow, fresh		SNNP	169.95
Milk, cow, fresh		SNNP	169.95
Milk, cow, fresh		SNNP	169.95
Milk, cow, fresh		SNNP	153.47
Milk, cow, fresh		SNNP	106.09
Milk, cow, fresh		SNNP	139.05
Milk, cow, fresh		SNNP	94.76
Milk, cow, fresh		SNNP	142.14
Milk, cow, fresh		SNNP	278.1
Milk, cow, fresh		SNNP	91.67
Milk, cow, fresh		SNNP	151.41
Milk, cow, fresh		SNNP	76.22
Milk, cow, fresh		SNNP	76.22
Milk, cow, fresh		SNNP	95.79
Milk, cow, fresh		SNNP	183.34
Milk, cow, fresh		SNNP	126.69
Milk, cow, fresh		SNNP	152.44
Milk, cow, fresh		SNNP	80.34
Milk, cow, fresh		SNNP	103
Milk, cow, fresh		SNNP	257.5
Milk, cow, fresh		SNNP	302.82
Milk, cow, fresh		SNNP	267.8
Milk, cow, fresh		SNNP	215.27
Milk, cow, fresh		SNNP	206
Milk, cow, fresh		SNNP	64.38
Milk, cow, fresh		SNNP	247.2
Milk, cow, fresh		SNNP	247.2
Milk, cow, fresh		SNNP	247.2
Milk, cow, fresh		SNNP	96.82
Milk, cow, fresh		SNNP	52.53
Milk, cow, fresh		SNNP	230.72
Milk, cow, fresh		SNNP	144.2
Milk, cow, fresh		SNNP	247.2
Milk, cow, fresh		SNNP	169.95
Milk, cow, fresh		SNNP	79.31
Milk, cow, fresh		SNNP	123.6
Milk, cow, fresh		SNNP	123.6
Milk, cow, fresh		SNNP	206
Milk, cow, fresh		SNNP	90.64
Milk, cow, fresh		SNNP	47.38
Milk, cow, fresh		SNNP	186.43
Milk, cow, fresh		SNNP	78.28
Milk, cow, fresh		SNNP	186.43
Milk, cow, fresh		SNNP	76.22
Milk, cow, fresh		SNNP	121.54
Milk, cow, fresh		Amhara	121.54
Milk, cow, fresh		Amhara	121.54
Milk, cow, fresh		Amhara	76.22
Milk, cow, fresh		Amhara	86.52
Milk, cow, fresh		Amhara	184.37
Milk, cow, fresh		Amhara	786.92
Milk, cow, fresh		Amhara	89.61
Milk, cow, fresh		Amhara	20.6
Milk, cow, fresh		Amhara	77
Milk, cow, fresh		Amhara	89.2
Milk, cow, fresh		Amhara	67.98
Milk, cow, fresh		Amhara	30.9
Milk, cow, fresh		Amhara	79.31
Milk, cow, fresh		Amhara	113.3
Milk, cow, fresh		Amhara	88.58
Milk, cow, fresh		Amhara	100.94
Milk, cow, fresh		Amhara	26.78
Milk, cow, fresh		Amhara	10.3
Milk, cow, fresh		Amhara	10.3
Milk, cow, fresh		Amhara	107.12
Milk, cow, fresh		Amhara	91.67
Milk, cow, fresh		Amhara	51.5
Milk, cow, fresh		Amhara	401.7
Milk, cow, fresh		Amhara	52.53
Milk, cow, fresh		Amhara	174.47
Milk, cow, fresh		Amhara	5.53
Milk, cow, fresh		Amhara	211.83
Milk, cow, fresh		Amhara	8.05
Milk, cow, fresh		Amhara	51.5
Milk, cow, fresh		Amhara	61.8
Milk, cow, fresh		Amhara	216.3
Milk, cow, fresh		Amhara	103
Milk, cow, fresh		Amhara	154.5
Milk, cow, fresh		Amhara	154.5
Milk, cow, fresh		Amhara	257.5
Milk, cow, fresh		Amhara	257.5
Milk, cow, fresh		Amhara	133.9
Milk, cow, fresh		Amhara	309
Milk, cow, fresh		Amhara	463.5
Milk, cow, fresh		Amhara	25
Milk, cow, fresh		Amhara	154.5
Milk, cow, fresh		Amhara	25
Milk, cow, fresh		Amhara	154.5
Milk, cow, fresh		Amhara	25
Milk, cow, fresh		Amhara	154.5
Milk, cow, fresh		Amhara	123.6
Milk, cow, fresh		Amhara	85.52
Milk, cow, fresh		Amhara	75
Milk, cow, fresh		Amhara	77.25
Milk, cow, fresh		Amhara	75
Milk, cow, fresh		Amhara	77.25
Milk, cow, fresh		Amhara	75
Milk, cow, fresh		Amhara	77.25
Milk, cow, fresh		Amhara	51.5
Milk, cow, fresh		Amhara	30.9
Milk, cow, fresh		Amhara	51.5
Milk, cow, fresh		Amhara	66.95
Milk, cow, fresh		Amhara	5
Milk, cow, fresh		Amhara	51.5
Milk, cow, fresh		Amhara	82.4
Milk, cow, fresh		Amhara	82.4
Milk, cow, fresh		Amhara	247.2
Milk, cow, fresh		Amhara	48.41
Milk, cow, fresh		Amhara	371.83
Milk, cow, fresh		Amhara	94.76
Milk, cow, fresh		Amhara	46.35
Milk, cow, fresh		Amhara	116.61
Milk, cow, fresh		Amhara	86.52
Milk, cow, fresh		Amhara	1.03
Milk, cow, fresh		Amhara	228
Milk, cow, fresh		Amhara	56.65
Milk, cow, fresh		Amhara	47.38
Milk, cow, fresh		Amhara	100.94
Milk, cow, fresh		Amhara	155.53
Milk, cow, fresh		Amhara	120.51
Milk, cow, fresh		Amhara	257.5
Milk, cow, fresh		Amhara	257.5
Milk, cow, fresh		Amhara	257.5
Milk, cow, fresh		Amhara	247.2
Milk, cow, fresh		Amhara	206
Milk, cow, fresh		Amhara	180.25
Milk, cow, fresh		Amhara	133.9
Milk, cow, fresh		Amhara	56
Milk, cow, fresh		Amhara	264.71
Milk, cow, fresh		Amhara	257.5
Milk, cow, fresh		Amhara	63.86
Milk, cow, fresh		Amhara	103
Milk, cow, fresh		Amhara	103
Milk, cow, fresh		Amhara	46.01
Milk, cow, fresh		Amhara	130.8
Milk, cow, fresh		Amhara	90.13
Milk, cow, fresh		Amhara	257.5
Milk, cow, fresh		Amhara	128.75
Milk, cow, fresh		Amhara	278.1
Milk, cow, fresh		Amhara	122.43

## Sheet: boiled milk in study regions
Type of food	region	amount in grams	Type of food	region	amount in grams	Type of food	region	amount in grams
Milk, cow, boiled	Oromia	0.77	Milk, cow, boiled	SNNP	64.89	Milk, cow, boiled	Amhara	50
Milk, cow, boiled	Oromia	128.69	Milk, cow, boiled	SNNP	61.8	Milk, cow, boiled	Amhara	118.45
Milk, cow, boiled	Oromia	1.05	Milk, cow, boiled	SNNP	128.75	Milk, cow, boiled	Amhara	162.23
Milk, cow, boiled	Oromia	0.77	Milk, cow, boiled	SNNP	128.75	Milk, cow, boiled	Amhara	75
Milk, cow, boiled	Oromia	128.69	Milk, cow, boiled	SNNP	128.75	Milk, cow, boiled	Amhara	206
Milk, cow, boiled	Oromia	1.05	Milk, cow, boiled	SNNP	128.75	Milk, cow, boiled	Amhara	206
Milk, cow, boiled	Oromia	0.77	Milk, cow, boiled	SNNP	98.88	Milk, cow, boiled	Amhara	8
Milk, cow, boiled	Oromia	128.69	Milk, cow, boiled	SNNP	6.31	Milk, cow, boiled	Amhara	412
Milk, cow, boiled	Oromia	1.05	Milk, cow, boiled	SNNP	98.88	Milk, cow, boiled	Amhara	28.84
Milk, cow, boiled	Oromia	0	Milk, cow, boiled	SNNP	6.31	Milk, cow, boiled	Amhara	257.5
Milk, cow, boiled	Oromia	233.99	Milk, cow, boiled	SNNP	98.88	Milk, cow, boiled	Amhara	257.5
Milk, cow, boiled	Oromia	8.02	Milk, cow, boiled	SNNP	6.31	Milk, cow, boiled	Amhara	247.2
Milk, cow, boiled	Oromia	0	Milk, cow, boiled	SNNP	272.95	Milk, cow, boiled	Amhara	247.2
Milk, cow, boiled	Oromia	110.44	Milk, cow, boiled	SNNP	113.3	Milk, cow, boiled	Amhara	4.95
Milk, cow, boiled	Oromia	3.78	Milk, cow, boiled	SNNP	3.46	Milk, cow, boiled	Amhara	267.8
Milk, cow, boiled	Oromia	257.38	Milk, cow, boiled	SNNP	128.75	Milk, cow, boiled	Amhara	19.06
Milk, cow, boiled	Oromia	257.38	Milk, cow, boiled	SNNP	128.75	Milk, cow, boiled	Amhara	5.36
Milk, cow, boiled	Oromia	514.77	Milk, cow, boiled	SNNP	257.5	Milk, cow, boiled	Amhara	257.5
Milk, cow, boiled	Oromia	89.31	Milk, cow, boiled	SNNP	206	Milk, cow, boiled	Amhara	20.54
Milk, cow, boiled	Oromia	4.2	Milk, cow, boiled	SNNP	154.5	Milk, cow, boiled	Amhara	5.16
Milk, cow, boiled	Oromia	89.31	Milk, cow, boiled	SNNP	309	Milk, cow, boiled	Amhara	206
Milk, cow, boiled	Oromia	4.2	Milk, cow, boiled	SNNP	257.5	Milk, cow, boiled	Amhara	103.96
Milk, cow, boiled	Oromia	133.9	Milk, cow, boiled	SNNP	103	Milk, cow, boiled	Amhara	3.29
Milk, cow, boiled	Oromia	0.76	Milk, cow, boiled	SNNP	59.74	Milk, cow, boiled	Amhara	126.22
Milk, cow, boiled	Oromia	133.9	Milk, cow, boiled	SNNP	59.74	Milk, cow, boiled	Amhara	64.89
Milk, cow, boiled	Oromia	0.76	Milk, cow, boiled	SNNP	56.82	Milk, cow, boiled	Amhara	4
Milk, cow, boiled	Oromia	72.1	Milk, cow, boiled	SNNP	70.23	Milk, cow, boiled	Amhara	41.2
Milk, cow, boiled	Oromia	0.41	Milk, cow, boiled	SNNP	6.82	Milk, cow, boiled	Amhara	41.2
Milk, cow, boiled	Oromia	72.13	Milk, cow, boiled	SNNP	28.18	Milk, cow, boiled	Amhara	128.75
Milk, cow, boiled	Oromia	1.65	Milk, cow, boiled	SNNP	34.83	Milk, cow, boiled	Amhara	64.38
Milk, cow, boiled	Oromia	121.59	Milk, cow, boiled	SNNP	3.38	Milk, cow, boiled	Amhara	329.6
Milk, cow, boiled	Oromia	2.78	Milk, cow, boiled	SNNP	134.93	Milk, cow, boiled	Amhara	16.67
Milk, cow, boiled	Oromia	257.5	Milk, cow, boiled	SNNP	135.96	Milk, cow, boiled	Amhara	1.08
Milk, cow, boiled	Oromia	4.4	Milk, cow, boiled	SNNP	515	Milk, cow, boiled	Amhara	85.83
Milk, cow, boiled	Oromia	257.5	Milk, cow, boiled	SNNP	154.5	Milk, cow, boiled	Amhara	14.29
Milk, cow, boiled	Oromia	4.4	Milk, cow, boiled	SNNP	154.5	Milk, cow, boiled	Amhara	1.38
Milk, cow, boiled	Oromia	257.5	Milk, cow, boiled	SNNP	0	Milk, cow, boiled	Amhara	88.29
Milk, cow, boiled	Oromia	4.4	Milk, cow, boiled	SNNP	33.99	Milk, cow, boiled	Amhara	2
Milk, cow, boiled	Oromia	121.54	Milk, cow, boiled	SNNP	1.11	Milk, cow, boiled	Amhara	103
Milk, cow, boiled	Oromia	257.38	Milk, cow, boiled	SNNP	185.4	Milk, cow, boiled	Amhara	3
Milk, cow, boiled	Oromia	514.77	Milk, cow, boiled	SNNP	13.36	Milk, cow, boiled	Amhara	206
Milk, cow, boiled	Oromia	257.5	Milk, cow, boiled	SNNP	206	Milk, cow, boiled	Amhara	2
Milk, cow, boiled	Oromia	25.21	Milk, cow, boiled	SNNP	14.84	Milk, cow, boiled	Amhara	103
Milk, cow, boiled	Oromia	0.52	Milk, cow, boiled	SNNP	89.61	Milk, cow, boiled	Amhara	257.5
Milk, cow, boiled	Oromia	0.05	Milk, cow, boiled	SNNP	89.61	Milk, cow, boiled	Amhara	7
Milk, cow, boiled	Oromia	121.54	Milk, cow, boiled	SNNP	89.61	Milk, cow, boiled	Amhara	257.5
Milk, cow, boiled	Oromia	5.88	Milk, cow, boiled	SNNP	179	Milk, cow, boiled	Amhara	8
Milk, cow, boiled	Oromia	0.5	Milk, cow, boiled	SNNP	82	Milk, cow, boiled	Amhara	108.15
Milk, cow, boiled	Oromia	0.01	Milk, cow, boiled	SNNP	267.8	Milk, cow, boiled	Amhara	535.6
Milk, cow, boiled	Oromia	61.8	Milk, cow, boiled	SNNP	267.8	Milk, cow, boiled	Amhara	121.54
Milk, cow, boiled	Oromia	243.08	Milk, cow, boiled	SNNP	267.8	Milk, cow, boiled	Amhara	216.3
Milk, cow, boiled	Oromia	180.25	Milk, cow, boiled	SNNP	64.89	Milk, cow, boiled	Amhara	7.06
Milk, cow, boiled	Oromia	226.6	Milk, cow, boiled	SNNP	212.18	Milk, cow, boiled	Amhara	56.88
Milk, cow, boiled	Oromia	144.2	Milk, cow, boiled	SNNP	267.8	Milk, cow, boiled	Amhara	58.58
Milk, cow, boiled	Oromia	10.99	Milk, cow, boiled	SNNP	160.68	Milk, cow, boiled	Amhara	3.96
Milk, cow, boiled	Oromia	257.5	Milk, cow, boiled	SNNP	229.69	Milk, cow, boiled	Amhara	52.5
Milk, cow, boiled	Oromia	19.63	Milk, cow, boiled	SNNP	26.75	Milk, cow, boiled	Amhara	108.15
Milk, cow, boiled	Oromia	154.5	Milk, cow, boiled	SNNP	2.8	Milk, cow, boiled	Amhara	0.5
Milk, cow, boiled	Oromia	309	Milk, cow, boiled	SNNP	185.66	Milk, cow, boiled	Amhara	52.5
Milk, cow, boiled	Oromia	5.88	Milk, cow, boiled	SNNP	60.97	Milk, cow, boiled	Amhara	108.15
Milk, cow, boiled	Oromia	309	Milk, cow, boiled	SNNP	153	Milk, cow, boiled	Amhara	0.5
Milk, cow, boiled	Oromia	5.88	Milk, cow, boiled	SNNP	39.89	Milk, cow, boiled	Amhara	59
Milk, cow, boiled	Oromia	216.3	Milk, cow, boiled	SNNP	149.35	Milk, cow, boiled	Amhara	30.39
Milk, cow, boiled	Oromia	121.54	Milk, cow, boiled	SNNP	186.43	Milk, cow, boiled	Amhara	7.38
Milk, cow, boiled	Oromia	121.54	Milk, cow, boiled	SNNP	216.3	Milk, cow, boiled	Amhara	22.79
Milk, cow, boiled	Oromia	257.5	Milk, cow, boiled	SNNP	48.48	Milk, cow, boiled	Amhara	96.78
Milk, cow, boiled	Oromia	515	Milk, cow, boiled	SNNP	6.11	Milk, cow, boiled	Amhara	79.1
Milk, cow, boiled	Oromia	121.54	Milk, cow, boiled	SNNP	50.51	Milk, cow, boiled	Amhara	6.4
Milk, cow, boiled	Oromia	185.4	Milk, cow, boiled	SNNP	6.36	Milk, cow, boiled	Amhara	79.1
Milk, cow, boiled	Oromia	123.6	Milk, cow, boiled	SNNP	33.99	Milk, cow, boiled	Amhara	6.4
Milk, cow, boiled	Oromia	257.5	Milk, cow, boiled	SNNP	113.3	Milk, cow, boiled	Amhara	66.95
Milk, cow, boiled	Oromia	113.3	Milk, cow, boiled	SNNP	1.47	Milk, cow, boiled	Amhara	108.33
Milk, cow, boiled	Oromia	175.1	Milk, cow, boiled	SNNP	113.3	Milk, cow, boiled	Amhara	82.4
Milk, cow, boiled	Oromia	278.1	Milk, cow, boiled	SNNP	1.47	Milk, cow, boiled	Amhara	16
Milk, cow, boiled	Oromia	125	Milk, cow, boiled	SNNP	32.96	Milk, cow, boiled	Amhara	65.92
Milk, cow, boiled	Oromia	0.13	Milk, cow, boiled	SNNP	1.28	Milk, cow, boiled	Amhara	2.86
Milk, cow, boiled	Oromia	9.07	Milk, cow, boiled	SNNP	26.78	Milk, cow, boiled	Amhara	10
Milk, cow, boiled	Oromia	0.19	Milk, cow, boiled	SNNP	1.04	Milk, cow, boiled	Amhara	41.2
Milk, cow, boiled	Oromia	206.09	Milk, cow, boiled	SNNP	216.3	Milk, cow, boiled	Amhara	1.79
Milk, cow, boiled	Oromia	3.03	Milk, cow, boiled	SNNP	106	Milk, cow, boiled	Amhara	8
Milk, cow, boiled	Oromia	412.19	Milk, cow, boiled	SNNP	167.89	Milk, cow, boiled	Amhara	1.81
Milk, cow, boiled	Oromia	6.05	Milk, cow, boiled	SNNP	157.59	Milk, cow, boiled	Amhara	32.96
Milk, cow, boiled	Oromia	267.8	Milk, cow, boiled	SNNP	0	Milk, cow, boiled	Amhara	77.25
Milk, cow, boiled	Oromia	515	Milk, cow, boiled	SNNP	151.41	Milk, cow, boiled	Amhara	77.25
Milk, cow, boiled	Oromia	309	Milk, cow, boiled	SNNP	3.65	Milk, cow, boiled	Amhara	4.75
Milk, cow, boiled	Oromia	121.54	Milk, cow, boiled	SNNP	2.09	Milk, cow, boiled	Amhara	24.48
Milk, cow, boiled	Oromia	60.77	Milk, cow, boiled	SNNP	87	Milk, cow, boiled	Amhara	2.5
Milk, cow, boiled	Oromia	3.78	Milk, cow, boiled	SNNP	90	Milk, cow, boiled	Amhara	4.75
Milk, cow, boiled	Oromia	92.66	Milk, cow, boiled	SNNP	89	Milk, cow, boiled	Amhara	24.48
Milk, cow, boiled	Oromia	1.06	Milk, cow, boiled	SNNP	435.69	Milk, cow, boiled	Amhara	2.5
Milk, cow, boiled	Oromia	92.66	Milk, cow, boiled	SNNP	148.32	Milk, cow, boiled	Amhara	41.73
Milk, cow, boiled	Oromia	1.06	Milk, cow, boiled	SNNP	298.7	Milk, cow, boiled	Amhara	0.37
Milk, cow, boiled	Oromia	185.48	Milk, cow, boiled	SNNP	298.7	Milk, cow, boiled	Amhara	113.35
Milk, cow, boiled	Oromia	4.24	Milk, cow, boiled	SNNP	27.5	Milk, cow, boiled	Amhara	3.53
Milk, cow, boiled	Oromia	128.75	Milk, cow, boiled	SNNP	24.36	Milk, cow, boiled	Amhara	61.99
Milk, cow, boiled	Oromia	77.25	Milk, cow, boiled	SNNP	237.44	Milk, cow, boiled	Amhara	0.88
Milk, cow, boiled	Oromia	5.1	Milk, cow, boiled	SNNP	20.06	Milk, cow, boiled	Amhara	126.59
Milk, cow, boiled	Oromia	144.2	Milk, cow, boiled	SNNP	237.44	Milk, cow, boiled	Amhara	4.19
Milk, cow, boiled	Oromia	21.6	Milk, cow, boiled	SNNP	20.06	Milk, cow, boiled	Amhara	121
Milk, cow, boiled	Oromia	120.17	Milk, cow, boiled	SNNP	128.75	Milk, cow, boiled	Amhara	361.53
Milk, cow, boiled	Oromia	18	Milk, cow, boiled	SNNP	128.75	Milk, cow, boiled	Amhara	0.1
Milk, cow, boiled	Oromia	0.54	Milk, cow, boiled	SNNP	432.6	Milk, cow, boiled	Amhara	51.5
Milk, cow, boiled	Oromia	23.23	Milk, cow, boiled	SNNP	216.3	Milk, cow, boiled	Amhara	0.1
Milk, cow, boiled	Oromia	0.5	Milk, cow, boiled	SNNP	216.3	Milk, cow, boiled	Amhara	51.5
Milk, cow, boiled	Oromia	85.76	Milk, cow, boiled	SNNP	216.3	Milk, cow, boiled	Amhara	9.6
Milk, cow, boiled	Oromia	14.54	Milk, cow, boiled	SNNP	264.6	Milk, cow, boiled	Amhara	40.21
Milk, cow, boiled	Oromia	113.6	Milk, cow, boiled	SNNP	162.23	Milk, cow, boiled	Amhara	5.6
Milk, cow, boiled	Oromia	30.85	Milk, cow, boiled	SNNP	31.22	Milk, cow, boiled	Amhara	23.46
Milk, cow, boiled	Oromia	74.51	Milk, cow, boiled	SNNP	59.74	Milk, cow, boiled	Amhara	7.64
Milk, cow, boiled	Oromia	3.3	Milk, cow, boiled	SNNP	54.59	Milk, cow, boiled	Amhara	0.72
Milk, cow, boiled	Oromia	113	Milk, cow, boiled	SNNP	213.21	Milk, cow, boiled	Amhara	142.56
Milk, cow, boiled	Oromia	18	Milk, cow, boiled	SNNP	143.17	Milk, cow, boiled	Amhara	3.46
Milk, cow, boiled	Oromia	10	Milk, cow, boiled	SNNP	432.6	Milk, cow, boiled	Amhara	62.83
Milk, cow, boiled	Oromia	128.75	Milk, cow, boiled	SNNP	10.67	Milk, cow, boiled	Amhara	3.65
Milk, cow, boiled	Oromia	2.5	Milk, cow, boiled	SNNP	432.6	Milk, cow, boiled	Amhara	163.35
Milk, cow, boiled	Oromia	128.75	Milk, cow, boiled	SNNP	5.6	Milk, cow, boiled	Amhara	1.94
Milk, cow, boiled	Oromia	133.95	Milk, cow, boiled	SNNP	216.3	Milk, cow, boiled	Amhara	89.33
Milk, cow, boiled	Oromia	133.95	Milk, cow, boiled	SNNP	9.5	Milk, cow, boiled	Amhara	249.26
Milk, cow, boiled	Oromia	208.74	Milk, cow, boiled	SNNP	216.3	Milk, cow, boiled	Amhara	77.25
Milk, cow, boiled	Oromia	103	Milk, cow, boiled	SNNP	62.5	Milk, cow, boiled	Amhara	6.74
Milk, cow, boiled	Oromia	103	Milk, cow, boiled	SNNP	4	Milk, cow, boiled	Amhara	27.77
Milk, cow, boiled	Oromia	107.69	Milk, cow, boiled	SNNP	432.6	Milk, cow, boiled	Amhara	8.7
Milk, cow, boiled	Oromia	0.21	Milk, cow, boiled	SNNP	43	Milk, cow, boiled	Amhara	35.83
Milk, cow, boiled	Oromia	107.69	Milk, cow, boiled	SNNP	128.75	Milk, cow, boiled	Amhara	8.48
Milk, cow, boiled	Oromia	0.21	Milk, cow, boiled	SNNP	14.84	Milk, cow, boiled	Amhara	34.93
Milk, cow, boiled	Oromia	140	Milk, cow, boiled	SNNP	39.38	Milk, cow, boiled	Amhara	95.79
Milk, cow, boiled	Oromia	0.41	Milk, cow, boiled	SNNP	162.23	Milk, cow, boiled	Amhara	92.7
Milk, cow, boiled	Oromia	0.68	Milk, cow, boiled	SNNP	5.25	Milk, cow, boiled	Amhara	98.88
Milk, cow, boiled	Oromia	33.87	Milk, cow, boiled	SNNP	52.5	Milk, cow, boiled	Amhara	0.46
Milk, cow, boiled	Oromia	17.61	Milk, cow, boiled	SNNP	216.3	Milk, cow, boiled	Amhara	120.05
Milk, cow, boiled	Oromia	174.44	Milk, cow, boiled	SNNP	7	Milk, cow, boiled	Amhara	0.72
Milk, cow, boiled	Oromia	0	Milk, cow, boiled	SNNP	75.19	Milk, cow, boiled	Amhara	190.34
Milk, cow, boiled	Oromia	54.4	Milk, cow, boiled	SNNP	4.01	Milk, cow, boiled	Amhara	566.5
Milk, cow, boiled	Oromia	51.5	Milk, cow, boiled	SNNP	75.19	Milk, cow, boiled	Amhara	130.81
Milk, cow, boiled	Oromia	30.9	Milk, cow, boiled	SNNP	85.49	Milk, cow, boiled	Amhara	22.94
Milk, cow, boiled	Oromia	113	Milk, cow, boiled	SNNP	25.75	Milk, cow, boiled	Amhara	94.91
Milk, cow, boiled	Oromia	113	Milk, cow, boiled	SNNP	85.9	Milk, cow, boiled	Amhara	116.25
Milk, cow, boiled	Oromia	51	Milk, cow, boiled	SNNP	85.8	Milk, cow, boiled	Amhara	478.95
Milk, cow, boiled	Oromia	97	Milk, cow, boiled	SNNP	103	Milk, cow, boiled	Amhara	16.95
Milk, cow, boiled	Oromia	68	Milk, cow, boiled	SNNP	103	Milk, cow, boiled	Amhara	257.5
Milk, cow, boiled	Oromia	77.25	Milk, cow, boiled	SNNP	103	Milk, cow, boiled	Amhara	50
Milk, cow, boiled	Oromia	77.25	Milk, cow, boiled	SNNP	108.94	Milk, cow, boiled	Amhara	14.5
Milk, cow, boiled	Oromia	56.65	Milk, cow, boiled	SNNP	7.19	Milk, cow, boiled	Amhara	103
Milk, cow, boiled	Oromia	103	Milk, cow, boiled	SNNP	81.71	Milk, cow, boiled	Amhara	247.2
Milk, cow, boiled	Oromia	82.4	Milk, cow, boiled	SNNP	5.39	Milk, cow, boiled	Amhara	87.55
Milk, cow, boiled	Oromia	82.4	Milk, cow, boiled	SNNP	87.55	Milk, cow, boiled	Amhara	14.38
Milk, cow, boiled	Oromia	77.68	Milk, cow, boiled	SNNP	25.75	Milk, cow, boiled	Amhara	337.09
Milk, cow, boiled	Oromia	211.49	Milk, cow, boiled	SNNP	25.75	Milk, cow, boiled	Amhara	257.5
Milk, cow, boiled	Oromia	110	Milk, cow, boiled	SNNP	25.75	Milk, cow, boiled	Amhara	257.5
Milk, cow, boiled	Oromia	11	Milk, cow, boiled	SNNP	272.95	Milk, cow, boiled	Amhara	257.5
Milk, cow, boiled	Oromia	61.8	Milk, cow, boiled	SNNP	195.7	Milk, cow, boiled	Amhara	21.15
Milk, cow, boiled	Oromia	46	Milk, cow, boiled	SNNP	324.45	Milk, cow, boiled	Amhara	257.5
Milk, cow, boiled	Oromia	47	Milk, cow, boiled	SNNP	324.45	Milk, cow, boiled	Amhara	21.15
Milk, cow, boiled	Oromia	47	Milk, cow, boiled	SNNP	147.29	Milk, cow, boiled	Amhara	257.5
Milk, cow, boiled	Oromia	193.64	Milk, cow, boiled	SNNP	190.45	Milk, cow, boiled	Amhara	21.15
Milk, cow, boiled	Oromia	113.3	Milk, cow, boiled	SNNP	233.53	Milk, cow, boiled	Amhara	257.5
Milk, cow, boiled	Oromia	80.52	Milk, cow, boiled	SNNP	190.45	Milk, cow, boiled	Amhara	257.5
Milk, cow, boiled	Oromia	130.63	Milk, cow, boiled	SNNP	233.53	Milk, cow, boiled	Amhara	120.02
Milk, cow, boiled	Oromia	55.62	Milk, cow, boiled	SNNP	648.9	Milk, cow, boiled	Amhara	11.33
Milk, cow, boiled	Oromia	38.11	Milk, cow, boiled	SNNP	185.4	Milk, cow, boiled	Amhara	332.69
Milk, cow, boiled	Oromia	49.44	Milk, cow, boiled	SNNP	225.57	Milk, cow, boiled	Amhara	2.84
Milk, cow, boiled	Oromia	229.69	Milk, cow, boiled	SNNP	236.9	Milk, cow, boiled	Amhara	332.69
Milk, cow, boiled	Oromia	109.18	Milk, cow, boiled	SNNP	236.9	Milk, cow, boiled	Amhara	2.84
Milk, cow, boiled	Oromia	41.2	Milk, cow, boiled	SNNP	473.8	Milk, cow, boiled	Amhara	0.46
Milk, cow, boiled	Oromia	3.61	Milk, cow, boiled	SNNP	113	Milk, cow, boiled	Amhara	296.64
Milk, cow, boiled	Oromia	257.5	Milk, cow, boiled	SNNP	4.58	Milk, cow, boiled	Amhara	14.26
Milk, cow, boiled	Oromia	31.26	Milk, cow, boiled	SNNP	0	Milk, cow, boiled	Amhara	0.46
Milk, cow, boiled	Oromia	133.9	Milk, cow, boiled	SNNP	11.74	Milk, cow, boiled	Amhara	296.64
Milk, cow, boiled	Oromia	16.26	Milk, cow, boiled	SNNP	332.69	Milk, cow, boiled	Amhara	14.26
Milk, cow, boiled	Oromia	257.5	Milk, cow, boiled	SNNP	0.25	Milk, cow, boiled	Amhara	0.92
Milk, cow, boiled	Oromia	31.26	Milk, cow, boiled	SNNP	18.22	Milk, cow, boiled	Amhara	589.16
Milk, cow, boiled	Oromia	87.55	Milk, cow, boiled	SNNP	1.5	Milk, cow, boiled	Amhara	28.31
Milk, cow, boiled	Oromia	5.1	Milk, cow, boiled	SNNP	31	Milk, cow, boiled	Amhara	170.98
Milk, cow, boiled	Oromia	89.61	Milk, cow, boiled	SNNP	22	Milk, cow, boiled	Amhara	170.98
Milk, cow, boiled	Oromia	5.22	Milk, cow, boiled	SNNP	42	Milk, cow, boiled	Amhara	170.98
Milk, cow, boiled	Oromia	95.79	Milk, cow, boiled	SNNP	0	Milk, cow, boiled	Amhara	170.98
Milk, cow, boiled	Oromia	5.58	Milk, cow, boiled	SNNP	88.84	Milk, cow, boiled	Amhara	65.31
Milk, cow, boiled	Oromia	103	Milk, cow, boiled	SNNP	2.44	Milk, cow, boiled	Amhara	7.35
Milk, cow, boiled	Oromia	30.9	Milk, cow, boiled	SNNP	0	Milk, cow, boiled	Amhara	122.45
Milk, cow, boiled	Oromia	4.23	Milk, cow, boiled	SNNP	33.62	Milk, cow, boiled	Amhara	13.79
Milk, cow, boiled	Oromia	18.5	Milk, cow, boiled	SNNP	0.92	Milk, cow, boiled	Amhara	0
Milk, cow, boiled	Oromia	148.32	Milk, cow, boiled	SNNP	0	Milk, cow, boiled	Amhara	127.44
Milk, cow, boiled	Oromia	78.28	Milk, cow, boiled	SNNP	53.62	Milk, cow, boiled	Amhara	30.39
Milk, cow, boiled	Oromia	43.43	Milk, cow, boiled	SNNP	1.47	Milk, cow, boiled	Amhara	0
Milk, cow, boiled	Oromia	5.3	Milk, cow, boiled	SNNP	51.95	Milk, cow, boiled	Amhara	127.44
Milk, cow, boiled	Oromia	44.44	Milk, cow, boiled	SNNP	53.51	Milk, cow, boiled	Amhara	105.74
Milk, cow, boiled	Oromia	5.43	Milk, cow, boiled	SNNP	70.13	Milk, cow, boiled	Amhara	121.54
Milk, cow, boiled	Oromia	111.94	Milk, cow, boiled	SNNP	72.23	Milk, cow, boiled	Amhara	121.54
Milk, cow, boiled	Oromia	6.4	Milk, cow, boiled	SNNP	51.95	Milk, cow, boiled	Amhara	16.3
Milk, cow, boiled	Oromia	91.59	Milk, cow, boiled	SNNP	53.51	Milk, cow, boiled	Amhara	186.43
Milk, cow, boiled	Oromia	5.24	Milk, cow, boiled	SNNP	66.99	Milk, cow, boiled	Amhara	0.5
Milk, cow, boiled	Oromia	128.75	Milk, cow, boiled	SNNP	58.2	Milk, cow, boiled	Amhara	22.51
Milk, cow, boiled	Oromia	2.39	Milk, cow, boiled	SNNP	66.95	Milk, cow, boiled	Amhara	257.5
Milk, cow, boiled	Oromia	128.75	Milk, cow, boiled	SNNP	122.57	Milk, cow, boiled	Amhara	0.69
Milk, cow, boiled	Oromia	2.39	Milk, cow, boiled	SNNP	135.96	Milk, cow, boiled	Amhara	67.53
Milk, cow, boiled	Oromia	47.86	Milk, cow, boiled	SNNP	92.7	Milk, cow, boiled	Amhara	772.5
Milk, cow, boiled	Oromia	113.09	Milk, cow, boiled	SNNP	45	Milk, cow, boiled	Amhara	2.06
Milk, cow, boiled	Oromia	28.38	Milk, cow, boiled	SNNP	3.79	Milk, cow, boiled	Amhara	50
Milk, cow, boiled	Oromia	48.04	Milk, cow, boiled	SNNP	71	Milk, cow, boiled	Amhara	14.14
Milk, cow, boiled	Oromia	95.16	Milk, cow, boiled	SNNP	5.97	Milk, cow, boiled	Amhara	0.65
Milk, cow, boiled	Oromia	10.16	Milk, cow, boiled	SNNP	2.51	Milk, cow, boiled	Amhara	206
Milk, cow, boiled	Oromia	49.48	Milk, cow, boiled	SNNP	58.68	Milk, cow, boiled	Amhara	5.28
Milk, cow, boiled	Oromia	98.02	Milk, cow, boiled	SNNP	5.03	Milk, cow, boiled	Amhara	0.65
Milk, cow, boiled	Oromia	10.46	Milk, cow, boiled	SNNP	185.4	Milk, cow, boiled	Amhara	206
Milk, cow, boiled	Oromia	45.21	Milk, cow, boiled	SNNP	86.52	Milk, cow, boiled	Amhara	5.28
Milk, cow, boiled	Oromia	46.85	Milk, cow, boiled	SNNP	18.92	Milk, cow, boiled	Amhara	1.94
Milk, cow, boiled	Oromia	11.3	Milk, cow, boiled	SNNP	67.38	Milk, cow, boiled	Amhara	309
Milk, cow, boiled	Oromia	21.42	Milk, cow, boiled	SNNP	5.48	Milk, cow, boiled	Amhara	4.62
Milk, cow, boiled	Oromia	32.13	Milk, cow, boiled	SNNP	97.85	Milk, cow, boiled	Amhara	164.36
Milk, cow, boiled	Oromia	31	Milk, cow, boiled	SNNP	97.85	Milk, cow, boiled	Amhara	7.72
Milk, cow, boiled	Oromia	154.5	Milk, cow, boiled	SNNP	92.7	Milk, cow, boiled	Amhara	98.62
Milk, cow, boiled	Oromia	14	Milk, cow, boiled	SNNP	92.7	Milk, cow, boiled	Amhara	4.63
Milk, cow, boiled	Oromia	74.92	Milk, cow, boiled	SNNP	1.44	Milk, cow, boiled	Amhara	309
Milk, cow, boiled	Oromia	3.77	Milk, cow, boiled	SNNP	0.74	Milk, cow, boiled	Amhara	59
Milk, cow, boiled	Oromia	128.75	Milk, cow, boiled	SNNP	128.58	Milk, cow, boiled	Amhara	4.89
Milk, cow, boiled	Oromia	7.7	Milk, cow, boiled	SNNP	3.39	Milk, cow, boiled	Amhara	1.2
Milk, cow, boiled	Oromia	103	Milk, cow, boiled	SNNP	1.94	Milk, cow, boiled	Amhara	0.18
Milk, cow, boiled	Oromia	51.5	Milk, cow, boiled	SNNP	1	Milk, cow, boiled	Amhara	58.71
Milk, cow, boiled	Oromia	103	Milk, cow, boiled	SNNP	173.41	Milk, cow, boiled	Amhara	2.13
Milk, cow, boiled	Oromia	19.79	Milk, cow, boiled	SNNP	4.57	Milk, cow, boiled	Amhara	0.12
Milk, cow, boiled	Oromia	103	Milk, cow, boiled	SNNP	2.52	Milk, cow, boiled	Amhara	39.14
Milk, cow, boiled	Oromia	19.79	Milk, cow, boiled	SNNP	1.3	Milk, cow, boiled	Amhara	1.42
Milk, cow, boiled	Oromia	133.9	Milk, cow, boiled	SNNP	225.31	Milk, cow, boiled	Amhara	0.2
Milk, cow, boiled	Oromia	3.3	Milk, cow, boiled	SNNP	5.94	Milk, cow, boiled	Amhara	63.86
Milk, cow, boiled	Oromia	133.9	Milk, cow, boiled	SNNP	113.3	Milk, cow, boiled	Amhara	2.45
Milk, cow, boiled	Oromia	3.3	Milk, cow, boiled	SNNP	108.67	Milk, cow, boiled	Amhara	109.18
Milk, cow, boiled	Oromia	87.45	Milk, cow, boiled	SNNP	8.8	Milk, cow, boiled	Amhara	121.54
Milk, cow, boiled	Oromia	84.46	Milk, cow, boiled	SNNP	77.25	Milk, cow, boiled	Amhara	82.52
Milk, cow, boiled	Oromia	84.46	Milk, cow, boiled	SNNP	13	Milk, cow, boiled	Amhara	85
Milk, cow, boiled	Oromia	84.46	Milk, cow, boiled	SNNP	77.25	Milk, cow, boiled	Amhara	1.38
Milk, cow, boiled	Oromia	133.9	Milk, cow, boiled	SNNP	13	Milk, cow, boiled	Amhara	52
Milk, cow, boiled	Oromia	1.53	Milk, cow, boiled	SNNP	153.03	Milk, cow, boiled	Amhara	1.77
Milk, cow, boiled	Oromia	133.9	Milk, cow, boiled	SNNP	15.6	Milk, cow, boiled	Amhara	63
Milk, cow, boiled	Oromia	1.53	Milk, cow, boiled	SNNP	0	Milk, cow, boiled	Amhara	2.14
Milk, cow, boiled	Oromia		Milk, cow, boiled	SNNP	102.12	Milk, cow, boiled	Amhara	115
Milk, cow, boiled	Oromia		Milk, cow, boiled	SNNP	2.24	Milk, cow, boiled	Amhara	3.91
Milk, cow, boiled	Oromia	128.75	Milk, cow, boiled	SNNP	46.86	Milk, cow, boiled	Amhara	88
Milk, cow, boiled	Oromia	128.75	Milk, cow, boiled	SNNP	102.12	Milk, cow, boiled	Amhara	400
Milk, cow, boiled	Oromia	128.75	Milk, cow, boiled	SNNP	2.24	Milk, cow, boiled	Amhara	27.43
Milk, cow, boiled	Oromia	128.75		Mean	105.767	Milk, cow, boiled	Amhara	0.4
Milk, cow, boiled	Oromia	60.77				Milk, cow, boiled	Amhara	5.14
Milk, cow, boiled	Oromia	156.56				Milk, cow, boiled	Amhara	70
Milk, cow, boiled	Oromia	278.1				Milk, cow, boiled	Amhara	35.02
Milk, cow, boiled	Oromia	309				Milk, cow, boiled	Amhara	72.1
Milk, cow, boiled	Oromia	442.9				Milk, cow, boiled	Amhara	30.92
Milk, cow, boiled	Oromia	121.54				Milk, cow, boiled	Amhara	51.5
Milk, cow, boiled	Oromia	514.77				Milk, cow, boiled	Amhara	51.5
Milk, cow, boiled	Oromia	514.77				Milk, cow, boiled	Amhara	103
Milk, cow, boiled	Oromia	121.54				Milk, cow, boiled	Amhara	154.5
Milk, cow, boiled	Oromia	216.3				Milk, cow, boiled	Amhara	1.21
Milk, cow, boiled	Oromia	216.3				Milk, cow, boiled	Amhara	7.53
Milk, cow, boiled	Oromia	324.45				Milk, cow, boiled	Amhara	64.35
Milk, cow, boiled	Oromia	216.3				Milk, cow, boiled	Amhara	0.2
Milk, cow, boiled	Oromia	3.74				Milk, cow, boiled	Amhara	3
Milk, cow, boiled	Oromia	30.9				Milk, cow, boiled	Amhara	128.75
Milk, cow, boiled	Oromia	3.53				Milk, cow, boiled	Amhara	257.5
Milk, cow, boiled	Oromia	77.25				Milk, cow, boiled	Amhara	257.5
Milk, cow, boiled	Oromia	8.82				Milk, cow, boiled	Amhara	257.5
Milk, cow, boiled	Oromia	21.42				Milk, cow, boiled	Amhara	128.75
Milk, cow, boiled	Oromia	2.2				Milk, cow, boiled	Amhara	128.75
Milk, cow, boiled	Oromia	37.49				Milk, cow, boiled	Amhara	110.21
Milk, cow, boiled	Oromia	3.85				Milk, cow, boiled	Amhara	141.63
Milk, cow, boiled	Oromia	32.14				Milk, cow, boiled	Amhara	309
Milk, cow, boiled	Oromia	3.3				Milk, cow, boiled	Amhara	309
Milk, cow, boiled	Oromia	89.27				Milk, cow, boiled	Amhara	309
Milk, cow, boiled	Oromia	41.2				Milk, cow, boiled	Amhara	257.5
Milk, cow, boiled	Oromia	133.9				Milk, cow, boiled	Amhara	257.5
Milk, cow, boiled	Oromia	92.7				Milk, cow, boiled	Amhara	309
Milk, cow, boiled	Oromia	3.53				Milk, cow, boiled	Amhara	12
Milk, cow, boiled	Oromia	141.8				Milk, cow, boiled	Amhara	1.61
Milk, cow, boiled	Oromia	3.92				Milk, cow, boiled	Amhara	82.4
Milk, cow, boiled	Oromia	141.8				Milk, cow, boiled	Amhara	210.12
Milk, cow, boiled	Oromia	3.92				Milk, cow, boiled	Amhara	50.47
Milk, cow, boiled	Oromia	141.8				Milk, cow, boiled	Amhara	50.47
Milk, cow, boiled	Oromia	3.92				Milk, cow, boiled	Amhara	12.01
Milk, cow, boiled	Oromia	14.29				Milk, cow, boiled	Amhara	405.82
Milk, cow, boiled	Oromia	14.71				Milk, cow, boiled	Amhara	3.86
Milk, cow, boiled	Oromia	1.11				Milk, cow, boiled	Amhara	118.31
Milk, cow, boiled	Oromia	28.57				Milk, cow, boiled	Amhara	1.15
Milk, cow, boiled	Oromia	29.43				Milk, cow, boiled	Amhara	35.17
Milk, cow, boiled	Oromia	2.23				Milk, cow, boiled	Amhara	188.84
Milk, cow, boiled	Oromia	28.57				Milk, cow, boiled	Amhara	6.87
Milk, cow, boiled	Oromia	29.43				Milk, cow, boiled	Amhara	206.88
Milk, cow, boiled	Oromia	2.23				Milk, cow, boiled	Amhara	7.52
Milk, cow, boiled	Oromia	432.6				Milk, cow, boiled	Amhara	102.91
Milk, cow, boiled	Oromia	648.9				Milk, cow, boiled	Amhara	3.74
Milk, cow, boiled	Oromia	106.09				Milk, cow, boiled	Amhara	192
Milk, cow, boiled	Oromia	96.82				Milk, cow, boiled	Amhara	36.16
Milk, cow, boiled	Oromia	92.7				Milk, cow, boiled	Amhara	192
Milk, cow, boiled	Oromia	72				Milk, cow, boiled	Amhara	36.16
Milk, cow, boiled	Oromia	72				Milk, cow, boiled	Amhara	0.3
Milk, cow, boiled	Oromia	72				Milk, cow, boiled	Amhara	42.72
Milk, cow, boiled	Oromia	49				Milk, cow, boiled	Amhara	1.19
Milk, cow, boiled	Oromia	91				Milk, cow, boiled	Amhara	24.92
Milk, cow, boiled	Oromia	94.76				Milk, cow, boiled	Amhara	51.33
Milk, cow, boiled	Oromia	106.09				Milk, cow, boiled	Amhara	1.4
Milk, cow, boiled	Oromia	92.7				Milk, cow, boiled	Amhara	95.15
Milk, cow, boiled	Oromia	209.09				Milk, cow, boiled	Amhara	0.63
Milk, cow, boiled	Oromia	224.54				Milk, cow, boiled	Amhara	11.08
Milk, cow, boiled	Oromia	193.64				Milk, cow, boiled	Amhara	21.5
Milk, cow, boiled	Oromia	92				Milk, cow, boiled	Amhara	44.29
Milk, cow, boiled	Oromia	92				Milk, cow, boiled	Amhara	21.15
Milk, cow, boiled	Oromia	126.69				Milk, cow, boiled	Amhara	43.57
Milk, cow, boiled	Oromia	139.05				Milk, cow, boiled	Amhara	0
Milk, cow, boiled	Oromia	131.84				Milk, cow, boiled	Amhara	0.07
Milk, cow, boiled	Oromia	114.33				Milk, cow, boiled	Amhara	24.68
Milk, cow, boiled	Oromia	114.33				Milk, cow, boiled	Amhara	2.52
Milk, cow, boiled	Oromia	125				Milk, cow, boiled	Amhara	0.23
Milk, cow, boiled	Oromia	113.3				Milk, cow, boiled	Amhara	128.75
Milk, cow, boiled	Oromia	100.94				Milk, cow, boiled	Amhara	1.82
Milk, cow, boiled	Oromia	181.28				Milk, cow, boiled	Amhara	0.23
Milk, cow, boiled	Oromia	112.27				Milk, cow, boiled	Amhara	128.75
Milk, cow, boiled	Oromia	123.6				Milk, cow, boiled	Amhara	1.82
Milk, cow, boiled	Oromia	209.09				Milk, cow, boiled	Amhara	56.51
Milk, cow, boiled	Oromia	15.45				Milk, cow, boiled	Amhara	3.29
Milk, cow, boiled	Oromia	0.68				Milk, cow, boiled	Amhara	56.51
Milk, cow, boiled	Oromia	154.5				Milk, cow, boiled	Amhara	3.29
Milk, cow, boiled	Oromia	13.44				Milk, cow, boiled	Amhara	11.02
Milk, cow, boiled	Oromia	154.5				Milk, cow, boiled	Amhara	0.05
Milk, cow, boiled	Oromia	13.44				Milk, cow, boiled	Amhara	29.36
Milk, cow, boiled	Oromia	154.5				Milk, cow, boiled	Amhara	0.41
Milk, cow, boiled	Oromia	13.44				Milk, cow, boiled	Amhara	14.84
Milk, cow, boiled	Oromia	151				Milk, cow, boiled	Amhara	0.07
Milk, cow, boiled	Oromia	155.53				Milk, cow, boiled	Amhara	39.53
Milk, cow, boiled	Oromia	432.6				Milk, cow, boiled	Amhara	0.55
Milk, cow, boiled	Oromia	216.3				Milk, cow, boiled	Amhara	14.84
Milk, cow, boiled	Oromia	128.75				Milk, cow, boiled	Amhara	0.07
Milk, cow, boiled	Oromia	128.75				Milk, cow, boiled	Amhara	39.53
Milk, cow, boiled	Oromia	113.3				Milk, cow, boiled	Amhara	0.55
Milk, cow, boiled	Oromia	5.09				Milk, cow, boiled	Amhara	1.66
Milk, cow, boiled	Oromia	112.27				Milk, cow, boiled	Amhara	5.83
Milk, cow, boiled	Oromia	5.04				Milk, cow, boiled	Amhara	139.51
Milk, cow, boiled	Oromia	49.49					Mean	87.4993
Milk, cow, boiled	Oromia	48.02
Milk, cow, boiled	Oromia	7.35
Milk, cow, boiled	Oromia	49.49
Milk, cow, boiled	Oromia	48.02

## Sheet: Product health risk
Dairy products	Oromia	SNNP	Amhara	Average intake in the study regions	N	BW ave, for men and women	Mean of AFM1 concentration (μg/l)	AFM1 positive samples (%)	LOD (μg/l or μg/kg)	Mean of AFM1 concentration (μg/l)	Median of AFM1 concentration (μg/l)	EDI, ng/kg bw/day, mean	EDI, ng/kg bw/day, median	Reference value, ng/kg bw/day	HI ,mean	HI, median	Reference value (AFM1 potency for HCC )	MOE, Mean	MOE, Median	Cancer potency	Cancer risk, mean	Cancer risk, median
Raw milk	0.147903	0.229044	0	0.125649	64	57.34	0.319	100	0.0022	0.319	0.084	0.699023	0.335537	0.2	3.49512	1.67769	570	815.424	1698.77	1.84e-05	1.2862e-05	4.31569e-06
Cottage cheese	0.0682234	0.0395992	0.0897869	0.0658698	32	57.34	0.137	100	0.0031	0.137	0.038	0.15738	0.0262429	0.2	0.7869	0.131215	570	3621.81	21720.1	1.84e-05	2.89579e-06	7.5994e-08
mean	0.108063	0.134322	0.0448934	0.0957593	96	57.34	0.228	100		0.228	0.061	0.380766	0.142895	0.2	1.90383	0.714477	570	1496.98	3988.93	1.84e-05	7.0061e-06	1.00114e-06
Anthropometric measurements, Average
Women weight (kg)	50.16	49.8281	49.0677	49.6853
Men weight (kg)	65	65	65	65
mean	57.58	57.4141	57.0338	57.3426
Age
Women (15-45)
Men (19-45)

## Sheet: regions health risk
region	milk products	Mean of AFM1 concentration (μg/l)	Median of AFM1 concentration (μg/l)	Milk products intake (l or kg)	BW average	EDI, mean	EDI,Median	Reference value, ng/kg bw/day	HI mean	HI median	Reference value (AFM1 potency for HCC )	MOE, Mean	MOE, Median	Cancer potency	Cancer risk, mean	Cancer risk ,median
Oromia	Raw milk	0.549	0.293	0.147903	57.58	1.41019	0.752613	0.2	7.05093	3.76307	570	404.202	757.361	1.84e-05	2.59474e-05	1.38481e-05
	Cottage cheese	0.117	0.039	0.0682234	57.58	0.138627	0.046209	0.2	0.693135	0.231045	570	4111.75	12335.3	1.84e-05	2.55074e-06	8.50245e-07
Mean		0.333	0.166	0.108063	57.58	0.624956	0.31154	0.2	3.12478	1.5577	570	912.064	1829.62	1.84e-05	1.14992e-05	5.73233e-06
SNNP	Raw milk	0.1355	0.0995	0.229044	57.42	0.540499	0.396898	0.2	2.7025	1.98449	570	1054.58	1436.14	1.84e-05	9.94518e-06	7.30292e-06
	Cottage cheese	0.077	0.024	0.0395992	57.42	0.0531023	0.0165514	0.2	0.265512	0.0827569	570	10734	34438.2	1.84e-05	9.77083e-07	3.04545e-07
Mean		0.10625	0.06175	0.134322	57.42	0.248549	0.144451	0.2	1.24274	0.722253	570	2293.31	3945.98	1.84e-05	4.5733e-06	2.65789e-06
Amhara	Raw milk	0.042	0.026	0	57.04	0	0	0.2	0	0	570	#DIV/0!	#DIV/0!	1.84e-05	0	0
	Cottage cheese	0.236	0.151	0.0897869	57.04	0.371488	0.23769	0.2	1.85744	1.18845	570	1534.37	2398.08	1.84e-05	6.83539e-06	4.37349e-06
Mean		0.139	0.0885	0.0448934	57.04	0.1094	0.0696541	0.2	0.547001	0.34827	570	5210.23	8183.3	1.84e-05	2.01296e-06	1.28164e-06

## Sheet: Oromia cheese consumption
Region	Type of food	Intake (gram/day)
Oromia	Cottage cheese, cow	172.44
Oromia	Cottage cheese, cow	45.98
Oromia	Cottage cheese, cow	47
Oromia	Cottage cheese, cow	81
Oromia	Cottage cheese, cow	34.49
Oromia	Cottage cheese, cow	105.38
Oromia	Cottage cheese, cow	72
Oromia	Cottage cheese, cow	249.15
Oromia	Cottage cheese, cow	17.04
Oromia	Cottage cheese, cow	3.79
Oromia	Cottage cheese, cow	4.79
Oromia	Cottage cheese, cow	411.29
Oromia	Cottage cheese, cow	47.92
Oromia	Cottage cheese, cow	4.83
Oromia	Cottage cheese, cow	8.89
Oromia	Cottage cheese, cow	42.18
Oromia	Cottage cheese, cow	9.61
Oromia	Cottage cheese, cow	36.34
Oromia	Cottage cheese, cow	4.43
Oromia	Cottage cheese, cow	91.88
Oromia	Cottage cheese, cow	100.77
Oromia	Cottage cheese, cow	34.88
Oromia	Cottage cheese, cow	1.58
Oromia	Cottage cheese, cow	2.43
Oromia	Cottage cheese, cow	68.99
Oromia	Cottage cheese, cow	129.36
Oromia	Cottage cheese, cow	306.56
Oromia	Cottage cheese, cow	55.17
Oromia	Cottage cheese, cow	81.51
Oromia	Cottage cheese, cow	1.5
Oromia	Cottage cheese, cow	1.9
Oromia	Cottage cheese, cow	72.81
Oromia	Cottage cheese, cow	0.81
Oromia	Cottage cheese, cow	0.27
Oromia	Cottage cheese, cow	33.53
Oromia	Cottage cheese, cow	3.48
Oromia	Cottage cheese, cow	2.03
Oromia	Cottage cheese, cow	187.18
Oromia	Cottage cheese, cow	5.15
Oromia	Cottage cheese, cow	5.93
Oromia	Cottage cheese, cow	210.89
	mean	68.2234

## Sheet: Oromia cheese AFM1 Conc.
Region	Product type	AFM1 concentration (μg/kg)
Oromia	Cottage cheese	0.0245736
Oromia	Cottage cheese	0.477652
Oromia	Cottage cheese	0.0232607
Oromia	Cottage cheese	0.0721496
Oromia	Cottage cheese	0.0199601
Oromia	Cottage cheese	0.0281068
Oromia	Cottage cheese	0.0218387
Oromia	Cottage cheese	0.0261431
Oromia	Cottage cheese	0.0708136
Oromia	Cottage cheese	0.0490696
Oromia	Cottage cheese	0.484259
Oromia	Cottage cheese	0.295868
Oromia	Cottage cheese	0.0266363
Oromia	Cottage cheese	0.0796816
Oromia	Cottage cheese	0.150787
Oromia	Cottage cheese	0.0261431
	Mean	0.117309

## Sheet: SNNP cheese consumption
Region	Type of food	Intake (gram/day)
SNNP	Cottage cheese, cow	8.27
SNNP	Cottage cheese, cow	19.11
SNNP	Cottage cheese, cow	0.1
SNNP	Cottage cheese, cow	0.07
SNNP	Cottage cheese, cow	16.3
SNNP	Cottage cheese, cow	0
SNNP	Cottage cheese, cow	3.21
SNNP	Cottage cheese, cow	78.86
SNNP	Cottage cheese, cow	0
SNNP	Cottage cheese, cow	0
SNNP	Cottage cheese, cow	2.29
SNNP	Cottage cheese, cow	131.55
SNNP	Cottage cheese, cow	0
SNNP	Cottage cheese, cow	2.33
SNNP	Cottage cheese, cow	134.01
SNNP	Cottage cheese, cow	51.72
SNNP	Cottage cheese, cow	1.14
SNNP	Cottage cheese, cow	1.17
SNNP	Cottage cheese, cow	526.9
SNNP	Cottage cheese, cow	68.95
SNNP	Cottage cheese, cow	0
SNNP	Cottage cheese, cow	281.76
SNNP	Cottage cheese, cow	31.25
SNNP	Cottage cheese, cow	11.25
SNNP	Cottage cheese, cow	192.07
SNNP	Cottage cheese, cow	13.97
SNNP	Cottage cheese, cow	78.15
SNNP	Cottage cheese, cow	1.33
SNNP	Cottage cheese, cow	20.03
SNNP	Cottage cheese, cow	212.41
SNNP	Cottage cheese, cow	8.45
SNNP	Cottage cheese, cow	3.14
SNNP	Cottage cheese, cow	23.85
SNNP	Cottage cheese, cow	252.87
SNNP	Cottage cheese, cow	10.06
SNNP	Cottage cheese, cow	3.74
SNNP	Cottage cheese, cow	93.71
SNNP	Cottage cheese, cow	3.73
SNNP	Cottage cheese, cow	2.79
SNNP	Cottage cheese, cow	26.77
SNNP	Cottage cheese, cow	44.09
SNNP	Cottage cheese, cow	0.87
SNNP	Cottage cheese, cow	0.57
SNNP	Cottage cheese, cow	66.65
SNNP	Cottage cheese, cow	109.77
SNNP	Cottage cheese, cow	2.16
SNNP	Cottage cheese, cow	1.42
SNNP	Cottage cheese, cow	2.05
SNNP	Cottage cheese, cow	0.66
SNNP	Cottage cheese, cow	0.1
SNNP	Cottage cheese, cow	0
SNNP	Cottage cheese, cow	2.88
SNNP	Cottage cheese, cow	0.8
SNNP	Cottage cheese, cow	1.08
SNNP	Cottage cheese, cow	99.65
SNNP	Cottage cheese, cow	5.21
SNNP	Cottage cheese, cow	4.29
SNNP	Cottage cheese, cow	4.6
SNNP	Cottage cheese, cow	117.82
SNNP	Cottage cheese, cow	26.21
SNNP	Cottage cheese, cow	1.84
SNNP	Cottage cheese, cow	1.89
SNNP	Cottage cheese, cow	151.54
SNNP	Cottage cheese, cow	2.46
SNNP	Cottage cheese, cow	8.27
SNNP	Cottage cheese, cow	3.74
SNNP	Cottage cheese, cow	10.1
SNNP	Cottage cheese, cow	4.86
SNNP	Cottage cheese, cow	205.7
SNNP	Cottage cheese, cow	18.7
SNNP	Cottage cheese, cow	1.52
SNNP	Cottage cheese, cow	1.72
SNNP	Cottage cheese, cow	191.14
SNNP	Cottage cheese, cow	0.36
SNNP	Cottage cheese, cow	0.76
SNNP	Cottage cheese, cow	0.34
SNNP	Cottage cheese, cow	47.69
SNNP	Cottage cheese, cow	1.42
SNNP	Cottage cheese, cow	3.01
SNNP	Cottage cheese, cow	1.33
SNNP	Cottage cheese, cow	189.11
SNNP	Cottage cheese, cow	1.28
SNNP	Cottage cheese, cow	1.71
SNNP	Cottage cheese, cow	41.07
SNNP	Cottage cheese, cow	1.12
SNNP	Cottage cheese, cow	1.49
SNNP	Cottage cheese, cow	35.83
SNNP	Cottage cheese, cow	1.89
SNNP	Cottage cheese, cow	3.79
SNNP	Cottage cheese, cow	78.41
SNNP	Cottage cheese, cow	1.27
SNNP	Cottage cheese, cow	0.5
SNNP	Cottage cheese, cow	4.38
SNNP	Cottage cheese, cow	25.15
SNNP	Cottage cheese, cow	0.31
SNNP	Cottage cheese, cow	137.91
SNNP	Cottage cheese, cow	0.57
SNNP	Cottage cheese, cow	0.38
SNNP	Cottage cheese, cow	0.25
SNNP	Cottage cheese, cow	130.16
SNNP	Cottage cheese, cow	0.19
SNNP	Cottage cheese, cow	0.86
SNNP	Cottage cheese, cow	0.57
SNNP	Cottage cheese, cow	0.38
SNNP	Cottage cheese, cow	196.06
SNNP	Cottage cheese, cow	0.29
SNNP	Cottage cheese, cow	0.58
SNNP	Cottage cheese, cow	0.39
SNNP	Cottage cheese, cow	0.26
SNNP	Cottage cheese, cow	133.45
SNNP	Cottage cheese, cow	0.19
SNNP	Cottage cheese, cow	2.04
SNNP	Cottage cheese, cow	1.36
SNNP	Cottage cheese, cow	0.91
SNNP	Cottage cheese, cow	466.07
SNNP	Cottage cheese, cow	0.68
SNNP	Cottage cheese, cow	0.2
SNNP	Cottage cheese, cow	0.14
SNNP	Cottage cheese, cow	0.09
SNNP	Cottage cheese, cow	46.44
SNNP	Cottage cheese, cow	0.07
SNNP	Cottage cheese, cow	132
SNNP	Cottage cheese, cow	0.5
SNNP	Cottage cheese, cow	8.31
SNNP	Cottage cheese, cow	0.23
SNNP	Cottage cheese, cow	2.49
SNNP	Cottage cheese, cow	41.19
SNNP	Cottage cheese, cow	1.13
SNNP	Cottage cheese, cow	140.44
SNNP	Cottage cheese, cow	9.19
SNNP	Cottage cheese, cow	4.42
SNNP	Cottage cheese, cow	7.17
SNNP	Cottage cheese, cow	3.9
SNNP	Cottage cheese, cow	1.95
SNNP	Cottage cheese, cow	47.81
SNNP	Cottage cheese, cow	2.6
SNNP	Cottage cheese, cow	9.82
SNNP	Cottage cheese, cow	6.01
SNNP	Cottage cheese, cow	150.12
SNNP	Cottage cheese, cow	4.5
SNNP	Cottage cheese, cow	2.35
SNNP	Cottage cheese, cow	17.23
SNNP	Cottage cheese, cow	110.35
SNNP	Cottage cheese, cow	6.6
SNNP	Cottage cheese, cow	1.18
SNNP	Cottage cheese, cow	95.61
	mean	39.5992
								19.6395
								19.3494
								20.56

## Sheet: AFM1 Con in raw milk & cheese
	AFM1 concentration in milk products (μg/l or μg/kg)
	Raw milk	Cottage cheese
	0.00569318	0.0245736
	0.00436542	0.477652
	0.00610562	0.0232607
	0.00549153	0.0721496
	1.34446	0.0199601
	0.0333265	0.0281068
	0.0713041	0.0218387
	0.0681053	0.0261431
	0.555107	0.0708136
	0.463678	0.0490696
	0.697997	0.484259
	0.564264	0.295868
	0.328494	0.0266363
	0.242307	0.0796816
	2.05054	0.150787
	2.17732	0.0261431
	1.31258	0.0416663
	0.0775482	0.450021
	0.0584633	0.0223811
	1.05878	0.0139284
	0.68742	0.0258093
	0.387308	0.026855
	0.610364	0.0157277
	1.27171	0.0195447
	0.00647081	0.0348875
	0.0787521	0.0329466
	0.022999	0.483747
	0.649516	0.0490123
	0.587502	0.253885
	1.68501	0.0444313
	0.027573	0.448971
	0.432886	0.538805
	0.00373163	0.136861	Mean
	0.0239952
	0.0121467
	0.0273789
	0.00482407
	0.0643099
	0.160613
	0.0826485
	0.372801
	0.0925427
	0.370369
	0.099671
	0.104233
	0.438111
	0.173546
	0.139837
	0.088076
	0.0278341
	0.0856211
	0.0278013
	0.00311259
	0.0276706
	0.0279072
	0.13938
	0.0167573
	0.100216
	0.0603422
	0.0152173
	0.00782382
	0.00711745
	0.00496666
	0.0289831
	0.318954
	0.494558
Mean	0.321614

## Sheet: SNNP cheese AFM1 Conc.
Region	Product type	AFM1 concentration(μg/kg)	Region	Product type	AFM1 concentration (μg/kg)
SNNP	cottage cheese	0.0416663	SNNP	cottage cheese	0.0416663
SNNP	cottage cheese	0.450021	SNNP	cottage cheese	0.450021
SNNP	cottage cheese	0.0223811	SNNP	cottage cheese	0.0223811
SNNP	cottage cheese	0.0139284	SNNP	cottage cheese	0.0139284
SNNP	cottage cheese	0.0258093	SNNP	cottage cheese	0.0258093
SNNP	cottage cheese	0.026855	SNNP	cottage cheese	0.026855
SNNP	cottage cheese	0.0157277	SNNP	cottage cheese	0.0157277
SNNP	cottage cheese	0.0195447	SNNP	cottage cheese	0.0195447
				mean	0.0769917

## Sheet: Amhara Cheese consumption
Region	Type of food	Intake (gram/day)
Amhara	Cottage cheese, cow	251.95
Amhara	Cottage cheese, cow	239.5
Amhara	Cottage cheese, cow	306.56
Amhara	Cottage cheese, cow	26.33
Amhara	Cottage cheese, cow	4.14
Amhara	Cottage cheese, cow	5.53
Amhara	Cottage cheese, cow	50.16
Amhara	Cottage cheese, cow	7.89
Amhara	Cottage cheese, cow	10.53
Amhara	Cottage cheese, cow	42.63
Amhara	Cottage cheese, cow	6.71
Amhara	Cottage cheese, cow	8.95
Amhara	Cottage cheese, cow	28.32
Amhara	Cottage cheese, cow	159.03
Amhara	Cottage cheese, cow	128.37
Amhara	Cottage cheese, cow	159.99
	mean	89.7869

[truncated: 10 more sheets: Amhara cheese AFM1 conc., Oromia raw milk consumption, Oromia raw milk AFM1, SNNP raw milk consumption, SNNP raw milk AFM1, Amhara raw milk consumption, Amhara raw milk AFM1, Oromia Women BW, SNNP Women BW, Amhara Women BW]
